# Supplementary material for: Alignment of the attitude of teleoperators with that of a semi-autonomous android
Source: Sci Rep. 2022 Jun 27;12:10473. doi: 10.1038/s41598-022-13829-3 (PMC9237015; doi:10.1038/s41598-022-13829-3)
Supplement: Supplementary file 2 — Supplementary Information 2. [file 41598_2022_13829_MOESM2_ESM.xlsx]

## Sheet: Sheet1
condition	autonomy of android	sense of agency	degree of change in attitude using the ranking of the paintings (6 - the re-ranked 6th painting)
SC	8	9	-1
SC	3	8	3
SC	4	6	0
SC	6	9	0
SC	8	7	2
SC	9	8	3
SC	4	6	0
SC	9	9	0
SC	4	9	1
SC	9	9	2
SC	6	8	0
SC	7	7	4
SC	9	8	1
SC	8	9	5
SC	9	9	0
HC	9	9	3
HC	1	7	-1
HC	6	7	3
HC	7	8	1
HC	7	9	0
HC	4	7	2
HC	9	8	5
HC	8	8	3
HC	6	6	2
HC	8	8	1
HC	6	7	2
HC	8	6	1
HC	7	7	-1
HC	9	9	2
HC	7	7	0
WC	8		0
WC	5		2
WC	7		-1
WC	4		-1
WC	7		-2
WC	7		1
WC	7		-1
WC	7		0
WC	7		0
WC	9		0
WC	9		0
WC	6		1
WC	6		-1
WC	6		0
WC	9		1
